# Supplementary material for: Plasma levels of DPP4 activity and sDPP4 are dissociated from inflammation in mice and humans
Source: Nat Commun. 2020 Jul 28;11:3766. doi: 10.1038/s41467-020-17556-z (PMC7387453; doi:10.1038/s41467-020-17556-z)
Supplement: Supplementary file 3 — Source data [file 41467_2020_17556_MOESM3_ESM.xlsx]

## Sheet: Fig 1A
	Diet	Dpp4 Activity (mU/mg prot)	Dpp4 Protein (ng/mg prot)
	Control	0.281036	11.7746
	Control	0.280812	12.5497
	Control	0.282869	12.5546
	Control	0.264478	12.9107
	Control	0.311258	26.7774
	Control + DPP4i	0.173643	48.5574
	Control + DPP4i	0.111156	44.1381
	Control + DPP4i	0.108898	47.1135
	Control + DPP4i	0.112142	34.871
	Control + DPP4i	0.111137	40.4481
	HFFC	0.303355	13.9291
	HFFC	0.303864	23.7724
	HFFC	0.263325	14.9431
	HFFC	0.28391	17.0985
	HFFC	0.309403	13.8775
	HFFC + DPP4i	0.151599	39.7755
	HFFC + DPP4i	0.089783	40.0644
	HFFC + DPP4i	0.229924	34.8997
	HFFC + DPP4i	0.134717	39.8801
	HFFC + DPP4i	0.130566	23.9934

## Sheet: Fig 1B
	Diet	Dpp4 Activity (mU/mg prot)	Dpp4 Protein (ng/mg prot)
	Control	2.57904	111.23
	Control	3.58885	137.077
	Control	4.08877	163.649
	Control	4.29625	139.245
	Control	3.835	148.056
	Control		121.256
	Control	4.4316	169.92
	Control	4.5158	144.512
	Control	4.79642	133.261
	Control + DPP4i	0.698201	171.581
	Control + DPP4i	0.831166	147.728
	Control + DPP4i	0.681263	130.691
	Control + DPP4i	0.644117	186.649
	Control + DPP4i	0.685038	206.864
	Control + DPP4i	0.67983	189.559
	Control + DPP4i	0.628149	139.221
	Control + DPP4i	0.505953	133.913
	Control + DPP4i	0.611121	185.888
	HFFC	2.80712	143.456
	HFFC	2.46951	111.368
	HFFC	3.19697	165.726
	HFFC	3.15245	144.357
	HFFC	3.38762	124.863
	HFFC	2.45219	97.9887
	HFFC	2.44862	107.577
	HFFC	2.82087	118.218
	HFFC	2.1853	117.506
	HFFC	2.72026	96.976
	HFFC + DPP4i	0.605851	170.183
	HFFC + DPP4i	0.519698	148.546
	HFFC + DPP4i	0.611063	170.046
	HFFC + DPP4i	0.55673	201.853
	HFFC + DPP4i	0.304242	133.939
	HFFC + DPP4i	4.55843	193.518
	HFFC + DPP4i	0.499862	109.048
	HFFC + DPP4i	0.172365	101.013
	HFFC + DPP4i	0.256411	103.876
	HFFC + DPP4i	0.366876	106.98

## Sheet: Fig 1C
	Diet	Dpp4 Activity (mU/mg prot)	Dpp4 Protein (ng/mg prot)
	Control	1.95549	96.0709
	Control	1.5898	72.991
	Control	1.96965	118.289
	Control	1.8407	86.197
	Control	2.33892	102.917
	Control		73.7179
	Control	2.04439	105.184
	Control	2.06178	93.0734
	Control	2.0515	89.7588
	Control	2.25129	108.918
	Control + DPP4i	0.339557	72.0168
	Control + DPP4i	0.275964	77.9372
	Control + DPP4i	0.18467	109.669
	Control + DPP4i	0.233674	83.3057
	Control + DPP4i	0.175227	91.1223
	Control + DPP4i	0.148238	71.3525
	Control + DPP4i	0.110752	95.3036
	Control + DPP4i	0.102674	101.817
	Control + DPP4i	0.14814	118.846
	Control + DPP4i	0.1595	85.139
	HFFC	2.09843	80.9182
	HFFC	1.25364	37.2459
	HFFC	1.37308	48.9806
	HFFC	1.5231	52.5286
	HFFC	1.71807	72.8809
	HFFC	1.43754	54.316
	HFFC	1.43408	55.4536
	HFFC	1.51811	63.3577
	HFFC	1.66422	59.6183
	HFFC	1.48199	58.7687
	HFFC + DPP4i	0.376679	66.9633
	HFFC + DPP4i	0.289148	64.265
	HFFC + DPP4i	0.516824	68.1808
	HFFC + DPP4i	0.443308	63.9279
	HFFC + DPP4i	0.463185	76.4396
	HFFC + DPP4i		57.7467
	HFFC + DPP4i	0.343108	75.2579
	HFFC + DPP4i	0.128382	71.3689
	HFFC + DPP4i	0.126169	72.1999
	HFFC + DPP4i	0.296839	82.8954

## Sheet: Fig 1D
	Diet	Dpp4 Activity (mU/mg prot)	Dpp4 Protein (ng/mg prot)
	Control	0.239446	10.327
	Control	0.23213	9.81739
	Control	0.218672	8.84486
	Control	0.23696	10.9744
	Control	0.286856	10.7511
	Control	0.20121	7.7958
	Control	0.29468	7.90059
	Control	0.256947	11.7148
	Control	0.251469	9.3547
	Control	0.263354	7.19248
	Control + DPP4i	0.15986	8.81967
	Control + DPP4i	0.188625	6.23683
	Control + DPP4i	0.161995	7.99505
	Control + DPP4i	0.158766	8.3619
	Control + DPP4i	0.119735	8.39733
	Control + DPP4i	0.161721	6.79651
	Control + DPP4i	0.188585	7.85984
	Control + DPP4i	0.169378	6.93927
	Control + DPP4i	0.204073	6.81643
	HFFC	0.19644	9.82338
	HFFC	0.240375	10.9452
	HFFC	0.232029	7.18653
	HFFC	0.189971	9.5865
	HFFC	0.253919	9.10221
	HFFC	0.29477	8.39383
	HFFC	0.265828	8.84728
	HFFC	0.234091	8.45902
	HFFC	0.194296	9.57538
	HFFC	0.275349	6.51066
	HFFC + DPP4i	0.200035	9.76447
	HFFC + DPP4i	0.199931	10.9098
	HFFC + DPP4i	0.23169	9.83244
	HFFC + DPP4i	0.148898	16.5278
	HFFC + DPP4i	0.223246	7.67232
	HFFC + DPP4i	0.163749	7.12286
	HFFC + DPP4i	0.2118	7.8802
	HFFC + DPP4i	0.192338	8.34037
	HFFC + DPP4i	0.131371	8.51439

## Sheet: Fig 1E
	Diet	Dpp4 Activity (mU/mg prot)	Dpp4 Protein (ng/mg prot)
	Control	1.87872	84.9427
	Control	2.13487	83.9514
	Control	1.78358	87.7729
	Control	1.94001	126.499
	Control	1.8677	79.9502
	Control		104.833
	Control	2.3667	104.941
	Control	2.12403	95.8135
	Control	1.84135	85.1993
	Control + DPP4i	0.1548	90.4466
	Control + DPP4i	0.084017	97.5149
	Control + DPP4i	0.0994005	91.9408
	Control + DPP4i	0.122867	92.3667
	Control + DPP4i	0.0951095	100.069
	Control + DPP4i	0.174826	85.9968
	Control + DPP4i	0.189948	96.4655
	Control + DPP4i	0.0752555	89.429
	Control + DPP4i	0.190555	96.8521
	Control + DPP4i	0.226839	84.8251
	HFFC	2.56237	84.2972
	HFFC	1.89769	84.3484
	HFFC	2.40357	111.354
	HFFC	2.92081	113.299
	HFFC	2.70656	104.672
	HFFC	2.53124	97.4113
	HFFC	2.33105	95.8393
	HFFC	2.39535	100.023
	HFFC	2.36913	77.5514
	HFFC	1.90566	111.36
	HFFC + DPP4i	0.355751	121.981
	HFFC + DPP4i	0.175867	115.262
	HFFC + DPP4i	0.592851	124.999
	HFFC + DPP4i	0.331166	115.594
	HFFC + DPP4i		74.5127
	HFFC + DPP4i	0.24775	94.9929
	HFFC + DPP4i	0.0510882	85.4918
	HFFC + DPP4i	0.146954	78.0584
	HFFC + DPP4i	0.227444	90.5912

## Sheet: Fig 1F
	Diet	Dpp4 Activity (mU/mg prot)	Dpp4 Protein (ng/mg prot)
	Control	0.847026	18.5418
	Control	0.564819	11.5
	Control	0.60199	18.2633
	Control	0.461576	12.5843
	Control	0.72719	17.1677
	Control	0.407211	15.3588
	Control	0.737294	21.3826
	Control	0.703624	12.6967
	Control	0.780689	14.0838
	Control	0.756562	12.0574
	Control + DPP4i	0.330297	13.2339
	Control + DPP4i	0.375964	12.9665
	Control + DPP4i	0.396852	14.4864
	Control + DPP4i	0.396756	16.9577
	Control + DPP4i	0.501616	18.7121
	Control + DPP4i	0.519435	22.6498
	Control + DPP4i	0.455028	18.1418
	Control + DPP4i	0.340291	14.357
	Control + DPP4i	0.429865	16.9211
	HFFC	0.755723	10.3258
	HFFC	0.767518	17.3604
	HFFC	0.8232	17.7546
	HFFC	0.346577	7.57275
	HFFC	0.712841	15.1499
	HFFC	0.802994	16.0174
	HFFC	0.646025	20.3663
	HFFC	0.67035	10.1967
	HFFC	0.554294
	HFFC + DPP4i	0.42709	9.9916
	HFFC + DPP4i	0.539327	21.418
	HFFC + DPP4i	0.395068	16.4583
	HFFC + DPP4i	0.438454	15.0328
	HFFC + DPP4i		5.73789
	HFFC + DPP4i	0.365669	9.24799
	HFFC + DPP4i	0.423292	20.1867
	HFFC + DPP4i	0.416069	14.4411
	HFFC + DPP4i	0.358053	21.5743

## Sheet: Fig 1G
	Diet	Dpp4 Activity (mU/mg prot)	Dpp4 Protein (ng/mg prot)
	Control	0.782351	47.6225
	Control	0.985306	55.6552
	Control	0.857947	48.5385
	Control	0.761976	47.8952
	Control	1.25972	65.7278
	Control	0.348448	81.1699
	Control	1.13922	64.3969
	Control	1.04664	56.1259
	Control	0.876338	41.9276
	Control	0.775885	33.7573
	Control + DPP4i	0.417451	102.687
	Control + DPP4i	0.348426	92.338
	Control + DPP4i	0.320904	87.7308
	Control + DPP4i	0.33678	82.3382
	Control + DPP4i	0.288435	81.7769
	Control + DPP4i	0.285693	108.621
	Control + DPP4i	0.324105	79.9355
	Control + DPP4i	0.296289	77.675
	Control + DPP4i	0.31037	75.4477
	Control + DPP4i	0.304157	71.5707
	HFFC	0.728025	35.8695
	HFFC	0.751328	64.165
	HFFC	0.862903	46.6679
	HFFC	0.796699	34.5895
	HFFC	0.913967	44.3308
	HFFC	0.693324	32.7872
	HFFC	1.0102	44.7247
	HFFC	0.857453	39.3489
	HFFC	0.906792	37.5237
	HFFC	0.86663	34.4368
	HFFC + DPP4i	0.388625	91.2723
	HFFC + DPP4i	0.417713	101.201
	HFFC + DPP4i	0.502447	88.6143
	HFFC + DPP4i	0.370344	88.9722
	HFFC + DPP4i	0.35575	62.1477
	HFFC + DPP4i		42.9668
	HFFC + DPP4i	0.234187	45.3962
	HFFC + DPP4i	0.314746	74.4795
	HFFC + DPP4i	0.337922	77.1463
	HFFC + DPP4i	0.334706	74.643

## Sheet: Fig 2
	A: Plasma DPP4 Activity:										B: Plasma DPP4 Protein:
						+ Sitagliptin:										+ Sitagliptin:
	WT -BMT	KO-BMT	WT+BMT	KO+BMT		WT -BMT	KO-BMT	WT+BMT	KO+BMT		WT -BMT	KO-BMT	WT+BMT	KO+BMT		WT -BMT	KO-BMT	WT+BMT	KO+BMT
	2.41	1.44	2.42	1.83		0.21	0.22	0.58	0.49		214	74	233	240		385	104	391	320
	1.55	1.38	2.66	2.01		0.28	0.55	0.23	0.69		299	59	220	259		351	99	466	385
	1.47	1.14	3.03	2.36		0.33	0.13	0.55			225	68	239	252		402	135	484
	2.74	1.19	3.28	2.23		0.26	0.27	0.65	0.42		227	70	233	198		311	126	419	313
	2.84	1.21	2.87	2.38		0.95	0.81	0.86			216	74	216	212		520	14	496
	2.79	1.45	3.57	2.13		0.6	0.87	0.67	0.74		207	95	262	199		502	138	590	526
	2.39		2.31	2.22		0.39		0.89	0.48		200		196	142		374		647	534
	2.3		2.62	2.35		0.23		0.99	0.32		188		200	169		279		665	550
	1.39		2.31	2.53		0.27		0.6	0.23		220		177	157		509		673	553
	1.93					0.12					142					353
	2.35					0.13					182					450
	2.57					0					200					501

## Sheet: Fig 3A
	IFNg:					IL-10:					IL-5:					IL-6:					CXCL1:					TNFa:
	CD - DPP4i	CD + DPP4i	HFFC - DPP4i	HFFC + DPP4i		CD - DPP4i	CD + DPP4i	HFFC - DPP4i	HFFC + DPP4i		CD - DPP4i	CD + DPP4i	HFFC - DPP4i	HFFC + DPP4i		CD - DPP4i	CD + DPP4i	HFFC - DPP4i	HFFC + DPP4i		CD - DPP4i	CD + DPP4i	HFFC - DPP4i	HFFC + DPP4i		CD - DPP4i	CD + DPP4i	HFFC - DPP4i	HFFC + DPP4i
	0.943501	0.312724	0.937592			9.86382	8.45172	40.9945	52.4831		2.30608	2.56894	3.58477	6.37957		11.0106	9.21884	21.2998	118.831		55.9668	74.7428	102.72	150.163		7.20682	4.74156	18.307	24.8495
	0.492243	0.320509	0.636301	0.466543		6.95224	11.9479	25.6211	30.5494		3.13808	4.03556	2.38503	2.42735		9.63022	92.7056	47.4866	45.2805		61.4075	91.8119	218.292	153.851		6.68362	5.44526	18.4617	19.6792
	0.422542	0.484751	0.604937	0.612426		9.44525	15.5034	24.2245	55.9327		2.25618	5.16358	4.06865	4.60454		6.85562	132.541	35.505	47.6185		35.4895	149.371	163.439	244.681		5.69392	7.55807	27.9792	32.6433
	0.622749	0.440749	0.30842	0.640826		9.90954	11.275	26.7336	23.3475		2.47117	6.80617	2.6431	1.96406		10.6268	94.8104	43.1626	37.7141		39.6848	88.3192	127.93	133.03		6.051	5.90002	24.8869	17.8343
	0.364836	0.463574	0.558502	0.427284		8.43382	17.0743	22.2134	20.4226		2.86303	2.82419	1.5831	1.31161		17.4565	74.8119	35.7777	62.8513		51.1184	95.6787	103.978	144.326		4.89548	8.13456	14.3033	18.3002
	0.322185	0.390851	0.949444	0.454537				26.0138	9.96038			8.83776	2.46696	1.39869			95.5901	69.9601	15.3144			40.4162	126.806	38.924			9.21402	28.1011	6.33861
	0.457502	0.131369	0.537448	0.431457		13.4862	25.4424	18.2926	22.2811		1.42901	10.3879	2.8733	2.22534		9.6731	215.309	69.5131	60.7916		51.2883	190.642	145.739	112.142		5.46097	13.4526	19.834	19.028
	0.52392	0.493729	0.231396	0.253036		11.9744	29.0949	36.0504	28.8097		1.87473	5.35072	1.77058	7.30076		16.4621	366.923	57.1024	521.605		42.3704	167.683	137.538	319.674		6.93658	15.7037	20.6851	22.5972
	0.912563	0.604967	0.24832	0.286908		12.0007	16.9271	26.4619	42.9844		1.97738	5.20651	2.13991			15.8995	28.4738	71.7773	536.605		44.3102	105.266	161.233	370.689		4.81439	8.08616	24.888	38.4999
	0.325253	0.405943		0.373912		10.3895	19.0934		41.6054		3.66295	7.6112		2.41434		23.4315	226.764		54.7777		49.7598	125.999		135.737		5.2121	12.0618		21.9718

## Sheet: Fig 3B
	Diet	IFNg pg/mg	IL-10 pg/mg	IL-1b pg/mg	IL-2 pg/mg	IL-4 pg/mg	IL-5 pg/mg	IL-6 pg/mg	Cxcl1 pg/mg	Tnfa pg/mg
	Control	0.16349	0.969961	13.0332	0.561539	0.193363	0.044142	2.24454	3.06853	4.09848
	Control	0.125463	0.6855	13.4106	0.320403	0.154775	0.0408479	2.10214	3.84886	3.94637
	Control	0.12945	0.947033	10.1441	0.473682	0.227714	0.0355181	1.22448	3.54074	3.73136
	Control	0.119527	0.55203	9.719	0.379741	0.124502	0.0126562	1.25636	2.6804	3.01393
	Control	0.164635	0.446336	9.54829	0.662467	0.257612	0.02743	1.80274	5.02733	4.71107
	Control	0.0439114	0.869038		0.470443	0.146996				3.25963
	Control	0.126662	1.11012	8.71043	0.741966	0.254237	0.0192192	2.43888	4.57594	6.03839
	Control	0.11506	1.10473	7.89043	0.873813	0.227601	0.0285168	2.84519	3.96409	5.80429
	Control	0.105345	0.936679	6.1087	0.596549	0.180367	0.0285981	2.62068	4.27384	4.81039
	Control	0.0792447	0.734614	7.98247	0.418494	0.219356	0.0255101	1.64782	3.66078	3.63298
	Control + DPP4i	0.0886499	0.694577	10.0812	0.576222	0.177912	0.0240308	1.86561	3.48992	4.12885
	Control + DPP4i	0.0794594	0.379599	13.5231	0.435397	0.102322	0.0475328	2.24532	7.85018	4.04536
	Control + DPP4i	0.106636	0.716384	11.2436	0.557827	0.141462	0.0289457	2.61186	17.0079	3.98069
	Control + DPP4i	0.110621	0.912783	8.78043	0.515532	0.154351	0.06519	2.10236	6.12584	4.53154
	Control + DPP4i	0.0805039	0.414609	15.4104	0.525831	0.0972373	0.0193887	1.91207	10.405	3.54171
	Control + DPP4i	0.060658	0.698574	7.26016	0.453294	0.0964854	0.100433	2.11888	5.39256	4.01768
	Control + DPP4i	0.0743881	0.635752	13.6249	0.461807	0.102815	0.104105	3.00046	19.89	4.21397
	Control + DPP4i	0.102675	1.07245	30.4658	0.516804	0.259908	0.079275	5.04445	13.6238	4.31692
	Control + DPP4i	0.0367485	0.296514	25.4813		0.0581977	0.0475748	4.10564	29.9709
	Control + DPP4i	0.0695183	1.29914	18.6839	0.428503	0.287814	0.0548516	1.86701	4.16294	4.23001
	HFFC	0.0753824	1.04243	9.97554	0.558171	0.186525	0.0431835	1.77349	8.70437	4.89305
	HFFC	0.0826467	1.3496	11.0764	0.490355	0.138262	0.0427477	2.03932	11.748	4.61904
	HFFC	0.087876	1.16281	11.2086	0.496271	0.184466	0.0579849	2.09089	13.6659	4.77203
	HFFC	0.0532045	0.593799	3.81939	0.370098	0.132208	0.0227104	1.23971	9.82762	2.57968
	HFFC	0.0695229	0.7906	4.37247	0.474153	0.126207	0.016306	1.47849	8.27841	3.50124
	HFFC	0.104703	0.751601	6.23281	0.282854	0.196558	0.00259073	1.51535	8.86776	2.63028
	HFFC	0.0731836	0.656725	13.6291	0.436378	0.214991	0.0622097	2.50088	10.4464	3.43367
	HFFC	0.0783497	0.954563	9.77041	0.345084	0.212553	0.0316136	1.95164	9.61437	3.54936
	HFFC	0.0781228	0.945498	9.00182	0.389844	0.167379	0.0343948	2.44806	14.3429	3.2622
	HFFC	0.100478	0.980312	21.8558	0.451352	0.163626		1.78576	9.9818	3.60586
	HFFC + DPP4i	0.192391	2.07485	7.74343	0.508641	0.240233	0.092575	3.15736	11.112	4.89186
	HFFC + DPP4i	0.107315	1.04176	8.15054	0.735588	0.185993	0.0362961	1.7509	8.84069	5.15899
	HFFC + DPP4i	0.159327	2.04737	15.3439	0.62345	0.178713	0.0557986	1.84554	12.9797	5.08138
	HFFC + DPP4i	0.0620029	0.529807	4.94353	0.355031	0.121801	0.0356543	1.31344	9.92543	3.1854
	HFFC + DPP4i	0.0707953	0.707158	5.34701	0.293027	0.109073	0.0273031	1.30104	12.1643	2.21509
	HFFC + DPP4i	0.0837541	0.934232	8.68555	0.712572	0.230149	0	1.76477	4.08205	4.97671
	HFFC + DPP4i	0.0495392	0.387995	3.49696	0.249886	0.116993	0	1.11242	10.0234	2.65945
	HFFC + DPP4i	0.097342	1.19424		0.540167	0.175938	0.0857938	6.21129		4.26851
	HFFC + DPP4i	0.0803998	1.3115	16.8686	0.440536	0.195148	0.0813344	5.6986	28.2368	3.38342
	HFFC + DPP4i	0.0946895	0.901703	5.24069	0.467007	0.160809	0.019479	1.56102	15.0026	3.40607

[truncated: 15 more sheets: Fig 4A, Fig 4B, Fig 6A, Fig 6B, Supp Fig 1B, C, Supp Fig 1D, Supp Fig 2, Supp Fig 3, Supp Fig 4, Supp Fig 5, Supp Fig 6, Supp Fig 7, Supp Fig 8B, Supp Fig 8C,D, Supp Fig 9]
